# Supplementary material for: Immune-Related Adverse Events in Patients with Melanoma Treated with B-RAF/MEK Target Therapy: Occurrence and Circulating Immune Cell Analysis
Source: Cancers (Basel). 2026 Mar 26;18(7):1072. doi: 10.3390/cancers18071072 (PMC13072210; doi:10.3390/cancers18071072)
Supplement: Supplementary file 1 [file cancers-18-01072-s001.zip]

Archive with 1 entries (1 files):
- cancers-4175424-supplementary.pdf
